# Supplementary material for: In Silico Modeling and Structural Analysis of Soluble Epoxide Hydrolase Inhibitors for Enhanced Therapeutic Design
Source: Molecules. 2023 Aug 31;28(17):6379. doi: 10.3390/molecules28176379 (PMC10490281; doi:10.3390/molecules28176379)
Supplement: Supplementary file 1 [file molecules-28-06379-s001.zip]

Archive with 2 entries (2 files):
- Table_S1.xlsx
- TableS2S4_FigureS1S4.pdf
