# Supplementary material for: In Silico Modeling and Structural Analysis of Soluble Epoxide Hydrolase Inhibitors for Enhanced Therapeutic Design
Source: Molecules. 2023 Aug 31;28(17):6379. doi: 10.3390/molecules28176379 (PMC10490281; doi:10.3390/molecules28176379)
Supplement: Supplementary file 1 [file molecules-28-06379-s001.zip › Table_S1.xlsx]

## Sheet: Dataset
SN	SMILES	pIC50 (M)
D1_01	CC(C)(C)c1ccc(C(=O)NCc2ccc(NS(C)(=O)=O)cc2Cl)cc1	8.387
D1_02	CCS(=O)(=O)Nc1ccc(CNC(=O)c2ccc(C(C)(C)C)cc2)c(Cl)c1	8.215
D1_03	CC(C)S(=O)(=O)Nc1ccc(CNC(=O)c2ccc(C(C)(C)C)cc2)c(Cl)c1	7.951
D1_04	CC(C)(C)c1ccc(C(=O)NCc2ccc(NS(=O)(=O)C3CC3)cc2Cl)cc1	8.108
D1_05	CC(C)(C)c1ccc(C(=O)NCc2ccc(NS(=O)(=O)C(F)(F)F)cc2Cl)cc1	7.678
D1_06	CC(C)(C)c1ccc(C(=O)NCc2ccc(NS(C)(=O)=O)cc2F)cc1	7.796
D1_07	CC(C)(C)c1ccc(C(=O)NCc2c(F)cc(NS(C)(=O)=O)cc2F)cc1	7.071
D1_08	CC(C)(C)c1ccc(C(=O)NCc2c(Cl)cc(NS(C)(=O)=O)cc2Cl)cc1	6.572
D1_09	CS(=O)(=O)Nc1ccc(CNC(=O)c2ccc(C3(C(F)(F)F)CC3)cc2)c(Cl)c1	8.367
D1_10	CS(=O)(=O)Nc1ccc(CNC(=O)c2ccc(C34CC(C3)C4)cc2)c(Cl)c1	7.31
D1_11	CS(=O)(=O)Nc1ccc(CNC(=O)c2ccc(C(F)(F)F)cc2)c(Cl)c1	8.155
D1_12	CN(C)c1ccc(C(=O)NCc2ccc(NS(C)(=O)=O)cc2Cl)cc1	7.347
D1_13	COc1ccc(C(=O)NCc2ccc(NS(C)(=O)=O)cc2Cl)cc1	7.42
D1_14	CS(=O)(=O)Nc1ccc(CNC(=O)c2ccc(N3CCC3)cc2)c(Cl)c1	7.027
D1_15	CS(=O)(=O)Nc1ccc(CNC(=O)c2ccc(N3CCCC3)cc2)c(Cl)c1	7.387
D1_16	CS(=O)(=O)Nc1ccc(CNC(=O)c2ccc(N3CCCCC3)cc2)c(Cl)c1	7.149
D1_17	CS(=O)(=O)Nc1ccc(CNC(=O)c2ccc(N3CCOCC3)cc2)c(Cl)c1	6.757
D1_18	CS(=O)(=O)Nc1ccc(CNC(=O)c2ccc(OC(F)(F)F)cc2)c(Cl)c1	7.658
D1_19	CCOc1ccc(C(=O)NCc2ccc(NS(C)(=O)=O)cc2Cl)cc1	7.509
D1_20	CC(C)Oc1ccc(C(=O)NCc2ccc(NS(C)(=O)=O)cc2Cl)cc1	7.921
D1_21	CC(C)(O)c1ccc(C(=O)NCc2ccc(NS(C)(=O)=O)cc2Cl)cc1	6.77
D1_22	COC(C)(C)c1ccc(C(=O)NCc2ccc(NS(C)(=O)=O)cc2Cl)cc1	8.046
D1_23	CS(=O)(=O)Nc1ccc(CNC(=O)c2ccc(C3(O)COC3)cc2)c(Cl)c1	6.955
D1_24	CC(F)(F)c1ccc(C(=O)NCc2ccc(NS(C)(=O)=O)cc2Cl)cc1	8.699
D1_25	CS(=O)(=O)Nc1ccc(CNC(=O)c2ccc(CC(F)(F)F)cc2)c(Cl)c1	7.886
D1_26	CS(=O)(=O)Nc1ccc(CNC(=O)c2ccc(C(F)(F)C(F)(F)F)cc2)c(Cl)c1	8.398
D1_27	CS(=O)(=O)Nc1ccc(CNC(=O)c2ccc(S(F)(F)(F)(F)F)cc2)c(Cl)c1	8
D2_02	CC(C)(C)c1ccc(C(=O)NCc2ccc(NC(=O)C(F)(F)F)cc2Cl)cc1	8.051
D2_03	CSc1ccc(CNC(=O)c2ccc(C(C)(C)C)cc2)cc1	6.921
D2_04	CC(C)(C)c1ccc(C(=O)NCc2ccc(S(N)(=O)=O)cc2F)cc1	6.863
D2_05	CC(=O)c1ccc(CNC(=O)c2ccc(C(C)(C)C)cc2)cc1	6.804
D2_06	CC(C)(C)c1ccc(C(=O)NCc2ccc(C(=O)[O-])cc2Cl)cc1	6.77
D2_07	CC(C)(C)c1ccc(C(=O)NCc2ccc(OC(F)(F)F)cc2)cc1	6.658
D2_08	CS(=O)c1ccc(CNC(=O)c2ccc(C(C)(C)C)cc2)cc1	6.658
D2_09	CC(C)(C)c1ccc(C(=O)NCc2ccc(S(N)(=O)=O)cc2)cc1	6.553
D2_10	CC(C)(C)c1ccc(C(=O)NCc2ccc(SC(F)(F)F)cc2)cc1	6.409
D2_11	COc1ccc(CNC(=O)c2ccc(C(C)(C)C)cc2)cc1	6.367
D2_12	CC(C)(C)c1ccc(C(=O)NCc2ccc(C=O)cc2)cc1	6.292
D2_13	CCOc1ccc(CNC(=O)c2ccc(C(C)(C)C)cc2)cc1	6.244
D2_14	CC(C)(C)c1ccc(C(=O)NCc2ccc(NS(C)(=O)=O)cc2)cc1	6.187
D2_15	CC(C)(C)c1ccc(C(=O)NCc2ccc(NC(=O)C(F)(F)F)cc2)cc1	6.18
D2_16	Cc1cc(C(=O)[O-])ccc1CNC(=O)c1ccc(C(C)(C)C)cc1	6.167
D2_17	CC(C)(C)c1ccc(C(=O)NCc2ccc(C#N)cc2)cc1	6.041
D2_18	CC(=O)Nc1ccc(CNC(=O)c2ccc(C(C)(C)C)cc2)cc1	5.951
D2_19	CC(C)(C)c1ccc(C(=O)NCc2ccc(C(N)=O)cc2)cc1	5.921
D2_20	CC(C)(C)c1ccc(C(=O)NCc2ccc(S(C)(=O)=O)cc2)cc1	5.921
D2_21	CC(C)(C)c1ccc(C(=O)NCc2ccc(C(=O)[O-])cc2F)cc1	5.845
D2_22	CC(C)(C)c1ccc(C(=O)NCc2ccc(CCC(=O)[O-])cc2)cc1	5.788
D2_23	CNC(=O)c1ccc(CNC(=O)c2ccc(C(C)(C)C)cc2)cc1	5.721
D2_24	CC(C)(C)c1ccc(C(=O)NCc2ccc(CO)cc2)cc1	5.688
D2_25	CC(C)(C)c1ccc(C(=O)NCc2ccc(N)cc2)cc1	5.456
D2_26	CC(C)(C)c1ccc(C(=O)NCc2ccc(C(=O)[O-])cc2)cc1	5.377
D2_27	CN(C)C(=O)c1ccc(CNC(=O)c2ccc(C(C)(C)C)cc2)cc1	5.337
D2_28	COc1cc(C(=O)NCc2ccc(C(=O)[O-])cc2)ccc1C(C)(C)C	5.298
D2_29	O=C([O-])c1ccc(CNC(=O)c2ccc(-c3ccccc3)cc2)cc1	5.092
D2_30	O=C([O-])c1ccc(CNC(=O)c2cccc(-c3ccccc3)c2)cc1	5
D2_31	O=C([O-])c1ccc(CNC(=O)c2ccc(Cl)c(Cl)c2)cc1	4.979
D2_32	CC(=O)NS(=O)(=O)c1ccc(CNC(=O)c2ccc(C(C)(C)C)cc2)cc1	4.896
D2_34	CC(C)(C)c1ccc(NC(=O)Nc2ccc(C(=O)[O-])cc2)cc1	4.733
D2_35	CC(C)(C)c1ccc(C(=O)NCc2ccc(OCC(=O)[O-])cc2)cc1	4.721
D2_36	CC(C)(C)c1ccc(C(=O)NCc2ccc(CC(=O)[O-])cc2)cc1	4.699
D2_37	CC(C)(C)c1ccc(C(=O)NCc2ccc(C(=O)[O-])c(F)c2)cc1	4.693
D3_01	CCOC(=O)/C(=C\c1ccc(C(=O)NCc2ccccc2C(F)(F)F)cc1)CC	7.201
D3_02	CCOC(=O)/C(=C\c1cccc(C(=O)NCc2ccccc2C(F)(F)F)c1)CC	7.398
D3_03	CCOC(=O)C(CC)Cc1ccc(C(=O)NCc2ccccc2C(F)(F)F)cc1	7.357
D3_04	CCOC(=O)C(CC)Cc1ccc(C(=O)NCc2ccccc2)cc1	5.071
D3_05	CCOC(=O)C(CC)Cc1ccc(C(=O)NCc2ccccc2C)cc1	6.046
D3_06	CCOC(=O)C(CC)Cc1ccc(C(=O)NCc2ccccc2Cl)cc1	5.42
D3_07	CCOC(=O)C(CC)Cc1ccc(C(=O)NCc2ccccc2Br)cc1	5.398
D3_08	CCOC(=O)C(CC)Cc1ccc(C(=O)NCc2ccccc2OC(F)(F)F)cc1	7.523
D3_09	CCOC(=O)C(CC)Cc1ccc(C(=O)NCc2ccc(F)cc2)cc1	5.658
D3_10	CCOC(=O)C(CC)Cc1ccc(C(=O)NCc2ccc(C(F)(F)F)cc2)cc1	6.244
D3_11	CCOC(=O)C(CC)Cc1ccc(C(=O)NCc2ccc(OC(F)(F)F)cc2)cc1	6.046
D3_12	CCOC(=O)C(CC)Cc1ccc(C(=O)NCc2ccc(OC)cc2)cc1	6.208
D3_13	CCOC(=O)C(CC)Cc1ccc(C(=O)NCc2ccc(Cl)cc2)cc1	5.77
D3_14	CCOC(=O)C(CC)Cc1ccc(C(=O)NCc2ccc(F)cc2C(F)(F)F)cc1	6.921
D3_15	CCOC(=O)C(CC)Cc1ccc(C(=O)NCc2ccc(OC)cc2C(F)(F)F)cc1	7.523
D3_16	CCOC(=O)C(CC)Cc1cccc(C(=O)NCc2ccccc2C(F)(F)F)c1	7.569
D3_17	CCOC(=O)CCc1ccc(C(=O)NCc2ccccc2C(F)(F)F)cc1	6.959
D3_18	CCOC(=O)C(C)Cc1ccc(C(=O)NCc2ccccc2C(F)(F)F)cc1	6.602
D3_19	CCCC(Cc1ccc(C(=O)NCc2ccccc2C(F)(F)F)cc1)C(=O)OCC	6.77
D3_20	CCOC(=O)C(Cc1ccc(C(=O)NCc2ccccc2C(F)(F)F)cc1)c1ccccc1	6.921
D3_21	CCC(Cc1ccc(C(=O)NCc2ccccc2C(F)(F)F)cc1)C(=O)[O-]	5.796
D3_22	CCC(Cc1ccc(C(=O)NCc2ccc(C(F)(F)F)cc2)cc1)C(=O)[O-]	5.143
D3_23	CCC(Cc1ccc(C(=O)NCc2ccc(OC(F)(F)F)cc2)cc1)C(=O)[O-]	4.854
D3_24	CCC(Cc1ccc(C(=O)NCc2ccc(Cl)cc2)cc1)C(=O)[O-]	5.824
D3_25	CCC(Cc1ccc(C(=O)NCc2ccc(Oc3ccccc3)cc2)cc1)C(=O)[O-]	4.921
D3_26	CCC(Cc1ccc(C(=O)NCc2ccc(F)cc2C(F)(F)F)cc1)C(=O)[O-]	5.921
D3_27	CCC(Cc1ccc(C(=O)NCc2ccc(OC)cc2C(F)(F)F)cc1)C(=O)[O-]	6.481
D3_28	CCC(Cc1cccc(C(=O)NCc2ccccc2C(F)(F)F)c1)C(=O)[O-]	6.046
D3_29	O=C([O-])CCc1ccc(C(=O)NCc2ccccc2C(F)(F)F)cc1	5.046
D3_30	CC(Cc1ccc(C(=O)NCc2ccccc2C(F)(F)F)cc1)C(=O)[O-]	5.097
D3_31	CCCC(Cc1ccc(C(=O)NCc2ccccc2C(F)(F)F)cc1)C(=O)[O-]	5.301
D3_32	O=C(NCc1ccccc1C(F)(F)F)c1ccc(CC(C(=O)[O-])c2ccccc2)cc1	5.602
D3_33	CC/C(=C/c1ccc(C(=O)NCc2ccccc2C(F)(F)F)cc1)C(=O)[O-]	6.921
D3_34	CC/C(=C/c1cccc(C(=O)NCc2ccccc2C(F)(F)F)c1)C(=O)[O-]	6.398
D3_35	CON(C)C(=O)/C=C\c1ccc(C(=O)NCc2ccccc2C(F)(F)F)cc1	7.155
D3_36	CON(C)C(=O)C1CC1c1ccc(C(=O)NCc2ccccc2C(F)(F)F)cc1	7.097
D3_37	O=C(NCc1ccccc1C(F)(F)F)c1ccc(C2CC2C(=O)[O-])cc1	5.26
D3_38	O=C([O-])c1ccc(-c2ccc(C(=O)NCc3ccccc3C(F)(F)F)cc2)cc1	6.77
D3_39	O=C([O-])c1cccc(-c2ccc(C(=O)NCc3ccccc3C(F)(F)F)cc2)c1	6
D4_01	CC(C)S(=O)(=O)n1ccc2cc(C(=O)NCc3ccc(NS(=O)(=O)C4CC4)cc3C(F)(F)F)ccc21	9
D4_02	O=C(NCc1ccc(NS(=O)(=O)C2CC2)cc1C(F)(F)F)c1ccc2c(ccn2S(=O)(=O)c2cccc(F)c2)c1	9
D4_03	CS(=O)(=O)Nc1ccc(CNC(=O)c2ccc3c(ccn3S(=O)(=O)c3cccc(F)c3)c2)c(C(F)(F)F)c1	8.699
D4_04	CC(C)Cn1ccc2cc(C(=O)NCc3ccc(NS(=O)(=O)C4CC4)cc3C(F)(F)F)ccc21	8.699
D4_05	CC(c1cccc(F)c1)n1ccc2cc(C(=O)NCc3ccc(NS(C)(=O)=O)cc3C(F)(F)F)ccc21	8.523
D4_06	O=C(NCc1ccc(NS(=O)(=O)C2CC2)cc1C(F)(F)F)c1ccc2c(ccn2CC2CC2)c1	8.523
D4_07	O=C(NCc1ccc(NS(=O)(=O)C2CC2)cc1C(F)(F)F)c1ccc2c(ccn2CC(C(F)(F)F)C(F)(F)F)c1	8.523
D4_08	COCCn1ccc2cc(C(=O)NCc3ccc(NS(=O)(=O)C4CC4)cc3C(F)(F)F)ccc21	8.523
D4_09	CCS(=O)(=O)Nc1ccc(CNC(=O)c2ccc3c(ccn3Cc3cccc(F)c3)c2)c(C(F)(F)F)c1	8.523
D4_10	CS(=O)(=O)Nc1ccc(CNC(=O)c2ccc3c(ccn3C(=O)c3cccc(F)c3)c2)c(C(F)(F)F)c1	8.398
D4_11	CC(C)n1ccc2cc(C(=O)NCc3ccc(NS(=O)(=O)C4CC4)cc3C(F)(F)F)ccc21	8.301
D4_12	O=C(NCc1ccc(NS(=O)(=O)C2CC2)cc1C(F)(F)F)c1ccc2c(ccn2CC2COC2)c1	8.301
D4_13	CS(=O)(=O)Nc1ccc(CNC(=O)c2ccc3c(ccn3Cc3cccc(F)c3)c2)c(C(F)(F)F)c1	8.301
D4_14	O=C(NCc1ccc(NC(=O)C(F)(F)F)cc1C(F)(F)F)c1ccc2c(ccn2Cc2cccc(F)c2)c1	8.301
D4_15	CCn1ccc2cc(C(=O)NCc3ccc(NS(=O)(=O)C4CC4)cc3C(F)(F)F)ccc21	8.222
D4_16	CSCc1ccc(CNC(=O)c2ccc3c(ccn3Cc3cccc(F)c3)c2)c(C(F)(F)F)c1	8.222
D4_17	CS(=O)(=O)Cc1ccc(CNC(=O)c2ccc3c(ccn3Cc3cccc(F)c3)c2)c(C(F)(F)F)c1	8.222
D4_18	CS(=O)(=O)Nc1ccc(CNC(=O)c2ccc3c(ccn3Cc3cccc(F)c3)c2)c(Cl)c1	8.222
D4_19	Nc1ccc(CNC(=O)c2ccc3c(ccn3Cc3cccc(F)c3)c2)c(C(F)(F)F)c1	8.155
D4_20	O=C(NCc1ccc(NS(=O)(=O)C2CC2)cc1C(F)(F)F)c1ccc2c(ccn2Cc2cccc(F)c2)c1	8.097
D4_21	CS(=O)(=O)Nc1ccc(CNC(=O)c2ccc3c(ccn3Cc3cccc(F)c3)c2)c(F)c1	7.921
D4_22	Cn1ccc2cc(C(=O)NCc3ccc(NS(=O)(=O)C4CC4)cc3C(F)(F)F)ccc21	7.886
D4_23	Cc1cc2cc(C(=O)NCc3ccc(NS(=O)(=O)C4CC4)cc3C(F)(F)F)ccc2n1S(=O)(=O)C(C)C	7.886
D4_24	C[NH+](C)CCn1ccc2cc(C(=O)NCc3ccc(NS(=O)(=O)C4CC4)cc3C(F)(F)F)ccc21	7.745
D4_25	COc1ccc(CNC(=O)c2ccc3c(cnn3Cc3cccc(F)c3)c2)c(C(F)(F)F)c1	7.658
D4_26	COc1ccc(CNC(=O)c2ccc3c(c2)[nH]c(=O)n3Cc2ccccc2)c(C(F)(F)F)c1	7.553
D4_27	O=C(NCc1ccc(NS(=O)(=O)C2CC2)cc1C(F)(F)F)c1ccc2[nH]ccc2c1	7.538
D4_28	COc1ccc(CNC(=O)c2ccc3c(c2)[nH]c(=O)n3Cc2cccc(F)c2)c(C(F)(F)F)c1	7.538
D4_29	Cc1cc2cc(C(=O)NCc3ccc(NS(=O)(=O)C4CC4)cc3C(F)(F)F)ccc2n1Cc1cccc(F)c1	7.456
D4_30	O=C(NCc1ccccc1C(F)(F)F)c1ccc2c(cnn2Cc2cccc(F)c2)c1	7.444
D4_31	COc1ccc(CNC(=O)c2ccc3c(c2)ncn3Cc2cccc(F)c2)c(C(F)(F)F)c1	7.398
D4_32	CS(=O)(=O)Nc1ccc(CNC(=O)c2ccc3[nH]ccc3c2)c(C(F)(F)F)c1	7.367
D4_33	O=C(NCc1ccccc1C(F)(F)F)c1ccc2c(c1)[nH]c(=O)n2Cc1cc(F)cc(F)c1	7.319
D4_34	O=C(NCc1ccccc1C(F)(F)F)c1ccc2c(c1)[nH]c(=O)n2Cc1ccccc1F	7.26
D4_35	O=C(NCc1ccccc1C(F)(F)F)c1ccc2c(c1)[nH]c(=O)n2Cc1ccccc1	7.086
D4_36	O=C(NCc1ccccc1C(F)(F)F)c1ccc2c(c1)[nH]c(=O)n2Cc1cccc(Cl)c1	7.06
D4_37	O=C(NCc1ccccc1C(F)(F)F)c1ccc2c(c1)[nH]c(=O)n2Cc1ccc(Cl)cc1Cl	7
D4_38	O=C(NCc1ccccc1C(F)(F)F)c1ccc2c(c1)ncn2Cc1cccc(F)c1	6.971
D4_39	O=C(NCc1ccccc1C(F)(F)F)c1ccc2c(c1)[nH]c(=O)n2Cc1ccc(F)cc1	6.848
D4_40	O=C(NCc1ccccc1C(F)(F)F)c1ccc2c(c1)[nH]c(=O)n2Cc1cccc(F)c1	6.815
D4_41	CS(=O)(=O)Nc1ccc(CNC(=O)c2ccc3c(ccn3Cc3cccc(F)c3)c2)cc1	6.804
D4_42	O=C(NCc1ccccc1C(F)(F)F)c1ccc2c(c1)[nH]c(=O)n2Cc1ccccc1Cl	6.767
D4_43	O=C(NCc1ccccc1C(F)(F)F)c1ccc2c(c1)[nH]c(=O)n2Cc1ccc(Cl)cc1	6.706
D4_44	O=C(NCc1ccccc1C(F)(F)F)c1ccc2c(c1)[nH]c(=O)n2Cc1ccccc1C(F)(F)F	6.517
D4_45	COc1ccc(CNC(=O)c2ccc3c(ccn3Cc3cccc(F)c3)c2)c(C(F)(F)F)c1	6.509
D4_46	COc1ccccc1Cn1c(=O)[nH]c2cc(C(=O)NCc3ccccc3C(F)(F)F)ccc21	6.496
D4_47	O=C(NCc1ccccc1C(F)(F)F)c1ccc2c(ccn2Cc2cccc(F)c2)c1	6.493
D4_48	O=C(NCc1ccccc1C(F)(F)F)c1ccc2c(c1)[nH]c(=O)n2CC1CCCCC1	6.492
D4_49	O=C(NCc1ccccc1C(F)(F)F)c1ccc2c(c1)[nH]c(=O)n2Cc1ccccn1	6.341
D4_50	O=C(NCc1ccccc1C(F)(F)F)c1ccc2c(c1)[nH]c(=O)n2Cc1ccc(Cl)c(Cl)c1	5.961
D4_51	CN(C)C(=O)Cn1ccc2cc(C(=O)NCc3ccc(NS(=O)(=O)C4CC4)cc3C(F)(F)F)ccc21	5.735
D5_01	O=C([O-])CCCc1nc(-c2ccc(Cl)c(Cl)c2)c(-c2ccccc2)o1	7.237
D5_02	O=C([O-])CCCc1nc(-c2ccccc2)c(-c2cccc(F)c2)o1	6.921
D5_03	N#Cc1cccc(-c2oc(CCCC(=O)[O-])nc2-c2ccccc2)c1	6.921
D5_04	C#Cc1cccc(-c2oc(CCCC(=O)[O-])nc2-c2ccccc2)c1	6.854
D5_05	O=C([O-])c1cccc(-c2nc(-c3ccc(Cl)c(Cl)c3)c(-c3ccccc3)o2)c1	6.824
D5_06	O=C([O-])CCc1nc(-c2ccc(Cl)c(Cl)c2)c(-c2ccccc2)o1	6.658
D5_07	O=C([O-])CCCc1nc(-c2ccccc2)c(-c2cccc(Cl)c2)o1	6.638
D5_08	O=C([O-])CCCc1nc(-c2ccccc2)c(-c2cc(F)ccc2F)o1	6.553
D5_09	O=C([O-])CCCc1nc(-c2ccccc2)c(-c2ccccc2F)o1	6.509
D5_10	COc1cccc(-c2oc(CCCC(=O)[O-])nc2-c2ccccc2)c1	6.509
D5_11	Cc1cccc(-c2oc(CCCC(=O)[O-])nc2-c2ccccc2)c1	6.509
D5_12	O=C([O-])CCCc1nc(-c2ccccc2)c(-c2cccc(C(F)(F)F)c2)o1	6.387
D5_13	O=C([O-])/C=C/c1nc(-c2ccc(Cl)c(Cl)c2)c(-c2ccccc2)o1	6.292
D5_14	O=C([O-])CCc1nc(-c2ccc(Cl)c(C(F)(F)F)c2)c(-c2ccccc2)o1	5.699
D5_15	O=C([O-])CCc1nc(-c2ccc(Cl)cc2)c(-c2ccccc2)o1	5.523
D5_16	O=C([O-])CCCc1nc(-c2ccccc2)c(Br)o1	5.523
D5_17	O=C([O-])CCCc1nc(-c2ccccc2)c(-c2cccnc2)o1	5.398
D5_18	O=C([O-])CCc1nc(-c2ccccc2)c(-c2ccccc2)o1	5.301
D5_19	O=C([O-])CCc1nc(-c2cccc(F)c2)c(-c2ccccc2)o1	5.155
D5_20	O=C([O-])CCc1nc(-c2ccc(F)cc2)c(-c2ccccc2)o1	5.046
D5_21	O=C([O-])CCc1nc(-c2cc(Cl)cc(Cl)c2)c(-c2ccccc2)o1	5.046
D5_22	N#Cc1cccc(-c2nc(CCC(=O)[O-])oc2-c2ccccc2)c1	5
D5_23	O=C([O-])c1ccc(-c2nc(-c3ccc(Cl)c(Cl)c3)c(-c3ccccc3)o2)cc1	4.921
D5_24	O=C([O-])c1ccccc1-c1nc(-c2ccc(Cl)c(Cl)c2)c(-c2ccccc2)o1	4.824
D5_25	O=C([O-])CSc1nc(-c2ccccc2)c(-c2ccccc2)o1	4.77
D5_26	O=C([O-])CCc1nc(-c2ccc(Cl)cc2Cl)c(-c2ccccc2)o1	4.77
D5_27	COc1ccc(-c2nc(CCC(=O)[O-])oc2-c2ccccc2)cc1	4.745
D5_28	O=C([O-])CCCc1nc(-c2ccccc2)c(-c2ccncc2)o1	4.699
D5_29	O=C([O-])CCc1nc(-c2ccccc2Cl)c(-c2ccccc2)o1	4.481
D5_30	O=C([O-])CCc1nc(-c2ccc(C(F)(F)F)cc2)c(-c2ccccc2)o1	4.481
D5_31	O=C([O-])CCc1nc(-c2ccccc2F)c(-c2ccccc2)o1	4.398
D5_32	N#Cc1ccc(-c2nc(CCC(=O)[O-])oc2-c2ccccc2)cc1	4.357

## Sheet: 2DQSAR_trPred
SN	ATS6m	F09[N-O]	CATS2D_05_AA	SM14_AEA(dm)	CATS2D_03_NL	RDF140v	CATS2D_07_AA	J_Dz(p)	pIC50	Pred	Pred_LOO	Leverage
D3_06	3.746	2	0	4.187	0	0.0694	0	1.645	5.42	5.73005	5.76364	0.09775
D3_26	3.689	2	0	6.502	2	0.5925	0	1.674	5.921	5.65889	5.64134	0.057793
D5_24	4.1	0	4	6.932	2	0	0	1.661	4.824	5.46031	5.57468	0.137245
D3_25	3.749	2	0	6.496	2	3.399	0	1.208	4.921	4.909	4.90749	0.09912
D5_14	3.998	0	4	6.483	0	0	0	1.753	5.699	6.21109	6.26372	0.084466
D5_23	4.055	0	0	7.318	2	0.0086	4	1.596	4.921	5.08958	5.28735	0.509575
D2_26	3.243	0	0	5.033	2	0.7403	0	1.683	5.377	5.18287	5.17086	0.050779
D1_18	3.938	0	0	6.552	0	0.6876	0	1.497	7.658	7.68403	7.68466	0.02193
D2_17	3.178	1	0	5.029	0	0.1838	0	1.711	6.041	5.72677	5.71016	0.034487
D2_16	3.36	0	0	5.05	2	0.712	0	1.739	6.167	5.44359	5.40416	0.050971
D2_06	3.482	0	0	5.05	1	0.1751	0	1.743	6.77	6.18058	6.16458	0.026411
D2_34	3.231	0	0	5.204	2	0.3664	0	1.505	4.733	5.05023	5.07438	0.043733
D1_06	3.68	0	0	6.351	0	0.5538	0	1.695	7.796	7.45838	7.44636	0.032331
D5_25	3.716	0	4	4.493	0	0	0	1.822	4.77	4.98775	5.00568	0.076096
D4_25	4.043	0	0	7.506	0	1.291	0	1.172	7.658	7.80284	7.80868	0.036334
D4_12	4.273	0	0	7.604	0	4.943	0	1.053	8.301	7.71931	7.68496	0.055089
D3_22	3.592	2	0	6.494	2	0.6584	0	1.608	5.143	5.417	5.4348	0.06083
D1_13	3.83	0	0	6.347	0	1.264	0	1.644	7.42	7.55938	7.56287	0.019701
D1_15	3.909	0	0	6.351	0	2.529	0	1.311	7.387	7.15017	7.14492	0.019143
D1_25	3.925	0	0	6.552	0	0.2364	0	1.629	7.886	7.87061	7.87002	0.027668
D5_26	3.899	0	4	5.153	0	0	0	1.817	4.77	5.55388	5.61885	0.072243
D3_10	3.729	2	0	6.639	0	0.6806	0	1.574	6.244	6.63743	6.65546	0.043686
D1_09	3.968	0	0	8.101	0	2.605	0	1.361	8.367	8.06651	8.05234	0.044493
D5_13	3.908	0	4	5.092	0	0	0	1.852	6.292	5.58485	5.52383	0.07267
D2_28	3.452	0	1	6.738	2	0.00513	0	1.726	5.298	5.89597	5.95694	0.092445
D2_02	3.923	0	0	6.765	0	2.663	0	1.588	8.051	7.68915	7.67809	0.022909
D3_21	3.638	2	0	6.499	2	0.1087	0	1.67	5.796	5.61789	5.60597	0.059929
D4_46	4.067	0	0	7.342	0	2.417	1	1.153	6.496	7.06465	7.08742	0.036051
D3_37	3.553	2	0	6.823	1	0	0	1.338	5.26	5.71769	5.75172	0.053444
D2_18	3.311	0	0	5.034	0	2.197	0	1.612	5.951	6.05675	6.06221	0.033388
D2_32	3.576	2	0	5.492	0	2.944	0	1.77	4.896	5.93727	6.02699	0.078364
D5_03	3.78	0	0	5.16	1	0	1	1.717	6.921	6.09487	6.03974	0.056356
D1_23	3.899	0	0	6.352	0	2.252	1	1.362	6.955	6.64747	6.63538	0.037004
D5_02	3.757	0	0	5.155	1	0	0	1.648	6.921	6.54753	6.53326	0.035266
D5_27	3.651	0	4	5.094	0	0	1	1.67	4.745	4.38421	4.34538	0.092118
D4_15	4.137	0	0	7.601	0	1.874	0	1.24	8.222	8.02188	8.01614	0.027739
D3_02	3.813	0	0	6.511	0	0	0	1.728	7.398	7.82557	7.84676	0.036819
D4_28	4.111	0	0	7.513	0	1.077	1	1.146	7.538	7.32073	7.31021	0.044754
D4_35	3.913	0	0	7.186	0	2.937	1	1.157	7.086	6.71633	6.69821	0.037412
D4_33	4.026	0	0	7.342	0	0.02567	1	1.148	7.319	7.21254	7.2053	0.059251
D2_20	3.368	0	0	5.048	0	2.007	0	1.777	5.921	6.37508	6.39802	0.046751
D2_10	3.454	0	0	6.169	0	0.9561	0	1.658	6.409	6.94687	6.96959	0.038792
D3_04	3.574	2	0	3.938	0	0.3268	0	1.62	5.071	5.30057	5.32504	0.091711
D2_25	3.145	0	0	5.024	0	0.1146	0	1.699	5.456	6.09483	6.13494	0.039483
D5_06	3.918	0	4	5.092	0	0	0	1.801	6.658	5.53628	5.44196	0.073582
D1_17	3.965	1	0	6.351	0	2.978	0	1.291	6.757	6.7407	6.74019	0.028954
D1_20	3.898	0	0	6.349	0	2.683	0	1.578	7.921	7.45331	7.44122	0.021327
D4_34	4.04	0	0	7.342	0	0.1881	1	1.155	7.26	7.22815	7.22614	0.055788
D4_09	4.336	0	0	7.56	0	4.031	0	1.211	8.523	8.07824	8.05974	0.036375
D3_07	3.931	2	0	4.187	0	0.3577	0	1.648	5.398	5.99287	6.08039	0.125067
D3_15	3.937	2	0	6.657	0	0.5174	0	1.639	7.523	7.06246	7.03784	0.040242
D5_10	3.806	0	1	5.16	1	0	0	1.636	6.509	6.13053	6.11779	0.031652
D1_11	3.886	0	0	6.351	0	0.4742	0	1.641	8.155	7.71552	7.70163	0.023639
D3_23	3.652	2	0	6.505	2	0.02576	0	1.476	4.854	5.40626	5.44281	0.061329
D1_12	3.849	0	0	6.35	0	0.8033	0	1.665	7.347	7.65822	7.66754	0.02214
D4_26	4.061	0	0	7.201	0	0	1	1.151	7.553	7.21061	7.18712	0.060866
D3_27	3.828	2	0	6.523	2	1.384	0	1.677	6.481	5.81427	5.76328	0.057879
D5_11	3.728	0	0	5.155	1	0	0	1.692	6.509	6.55801	6.55977	0.032213
D4_18	4.205	0	0	7.516	0	3.73	0	1.191	8.222	7.85916	7.84779	0.030261
D1_10	3.89	0	0	6.756	0	1.336	0	1.182	7.31	7.24557	7.24305	0.026592
D4_08	4.233	1	0	7.602	0	4.405	0	1.195	8.523	7.4539	7.40457	0.04361
D2_07	3.395	0	0	6.169	0	2.165	0	1.457	6.658	6.49382	6.48544	0.027451
D2_04	3.492	1	0	5.079	0	0.4206	0	1.791	6.863	6.31179	6.29483	0.029822
D2_14	3.422	0	0	6.169	0	3.827	0	1.665	6.187	6.64532	6.68727	0.081809
D2_31	3.391	0	0	3.799	2	0	0	1.68	4.979	4.93198	4.92755	0.081584
D5_28	3.648	0	1	4.577	1	0	0	1.647	4.699	5.64433	5.68142	0.037189
D3_30	3.57	2	0	6.364	1	0	0	1.651	5.097	5.93476	5.97268	0.043262
D3_39	3.698	0	0	7.334	2	0.9562	0	1.436	6	6.56679	6.60889	0.069004
D4_41	3.908	0	0	7.25	0	2.569	0	1.165	6.804	7.35714	7.37492	0.021847
D3_13	3.676	2	0	5.694	0	1.813	0	1.626	5.77	6.10245	6.11773	0.043948
D2_35	3.453	2	0	5.053	0	1.533	0	1.491	4.721	5.3328	5.37444	0.044939
D4_20	4.364	0	0	7.609	0	6.279	0	1.059	8.097	7.7479	7.7134	0.08991
D2_19	3.24	1	0	5.033	0	0.0789	0	1.694	5.921	5.81234	5.80745	0.03
D5_07	3.854	0	0	5.155	1	0	0	1.696	6.638	6.75732	6.76342	0.040724
D5_09	3.751	0	0	5.111	1	0	0	1.661	6.509	6.53524	6.53626	0.035638
D2_11	3.202	0	0	5.029	0	1.724	0	1.631	6.367	5.95331	5.92833	0.034307
D4_43	3.987	0	0	7.278	0	0.7622	1	1.161	6.706	7.07362	7.09265	0.04386
D5_12	3.96	0	0	5.204	1	0	0	1.646	6.387	6.87959	6.91208	0.051836
D4_14	4.267	0	0	7.631	0	5.555	0	1.147	8.301	7.78423	7.74981	0.062228
D4_36	4.022	0	0	7.334	0	5.062	1	1.166	7.06	6.76761	6.7425	0.076086
D2_27	3.359	1	0	5.089	0	1.595	0	1.663	5.337	5.84375	5.86331	0.029221
D4_37	4.202	0	0	7.342	0	2.964	1	1.178	7	7.25446	7.26541	0.041273
D2_37	3.304	0	0	5.039	2	0.3642	0	1.691	4.693	5.32379	5.35851	0.047934
D2_23	3.301	1	0	5.034	0	1.989	0	1.671	5.721	5.70435	5.70351	0.037198
D2_05	3.237	0	0	5.033	0	1.574	0	1.705	6.804	6.11551	6.07837	0.039526
D5_20	3.632	0	4	5.081	0	0	0	1.695	5.046	4.95745	4.95016	0.071279
D1_14	3.877	0	0	6.351	0	0.5865	0	1.316	7.027	7.28369	7.29239	0.029227
D3_34	3.691	0	0	6.378	2	0	0	1.767	6.398	6.63781	6.65499	0.054798
D3_35	3.676	2	0	6.816	0	0	0	1.578	7.155	6.70043	6.67297	0.056963
D2_30	3.491	0	0	4.749	2	0	0	1.445	5	5.2091	5.22731	0.06533
D3_14	3.814	2	0	6.649	0	0.1113	0	1.633	6.921	6.89867	6.89749	0.046469
D4_39	3.953	0	0	7.278	0	1.374	1	1.146	6.848	6.94675	6.95145	0.037426
D3_19	3.851	2	0	6.653	0	0.3363	0	1.649	6.77	6.9571	6.967	0.043713
D3_38	3.617	0	0	7.335	2	0.8827	0	1.416	6.77	6.42392	6.39506	0.074936
D4_24	4.279	1	0	7.602	0	3.263	0	1.192	7.745	7.62488	7.62058	0.033432
D5_17	3.646	0	1	4.577	1	0	0	1.646	5.398	5.63999	5.64947	0.037072
D4_17	4.306	0	0	7.549	0	3.713	0	1.239	8.222	8.09118	8.08647	0.030861
D3_24	3.531	2	0	5.694	2	0.8622	0	1.682	5.824	5.04547	4.99882	0.056406
D1_02	3.919	0	0	6.411	0	0.176	0	1.741	8.215	7.94536	7.93144	0.030108
D4_13	4.303	0	0	7.549	0	2.285	0	1.207	8.301	8.17622	8.17174	0.032547
D4_51	4.313	2	0	7.609	0	3.635	0	1.197	5.735	7.22293	7.32958	0.06479
D4_16	4.229	0	0	7.51	0	2.78	0	1.215	8.222	8.01	8.00405	0.026593
D1_19	3.865	0	0	6.348	0	0.5583	0	1.603	7.509	7.6265	7.62962	0.02214
D5_29	3.764	0	4	4.928	0	0	0	1.784	4.481	5.20537	5.26158	0.071967
D2_29	3.366	0	0	4.756	2	0.9496	0	1.401	5.092	4.8779	4.8574	0.056035
D5_22	3.694	0	4	5.077	0	0	1	1.789	5	4.59234	4.54927	0.095515
D2_03	3.272	0	0	5.029	0	1.058	0	1.727	6.921	6.24223	6.21105	0.036087
D4_27	4.091	0	0	7.595	0	0.3416	0	1.249	7.538	8.09891	8.12943	0.051611
D2_24	3.196	0	0	5.029	0	0.05968	0	1.678	5.688	6.15432	6.1802	0.034712
D3_33	3.633	2	0	6.499	2	0.06442	0	1.715	6.921	5.67066	5.58148	0.061575
D1_21	3.871	0	0	6.351	0	0.9918	1	1.716	6.77	7.16255	7.18757	0.04672
D2_12	3.189	0	0	5.029	0	0.3009	0	1.7	6.292	6.1492	6.14131	0.036465
D3_18	3.677	2	0	6.604	0	0.00262	0	1.596	6.602	6.63109	6.63266	0.0513
D4_23	4.321	0	0	8.458	0	8.313	0	1.308	7.886	8.18243	8.25165	0.175046
D2_08	3.321	0	0	5.033	0	0.3038	0	1.746	6.658	6.41195	6.40194	0.03467
D1_08	4.175	0	0	6.464	0	2.599	0	1.806	6.572	8.2247	8.38861	0.029483
D3_01	3.762	2	0	6.647	0	0.02983	0	1.675	7.201	6.87771	6.85884	0.050916
D5_31	3.664	0	4	4.928	0	0	0	1.725	4.398	4.97715	5.02315	0.071148
D5_32	3.629	0	4	5.094	0	0	1	1.76	4.357	4.4632	4.47467	0.09597
D3_36	3.717	2	0	7.335	0	1.698	0	1.278	7.097	6.46113	6.41765	0.052858
D4_10	4.322	0	0	8.235	0	2.523	0	1.228	8.398	8.51189	8.51651	0.033471
D4_04	4.222	0	0	7.602	0	0.3357	0	1.225	8.699	8.27441	8.24772	0.058348
D3_08	3.944	2	0	6.651	0	1.065	0	1.513	7.523	6.86276	6.83524	0.037463
D3_29	3.523	2	0	5.057	1	0.02368	0	1.621	5.046	5.24776	5.25643	0.03906
D4_29	4.414	0	0	7.613	0	6.268	0	1.081	7.456	7.85536	7.89584	0.091107
D2_36	3.307	0	0	5.034	2	2.619	0	1.664	4.699	5.08737	5.12231	0.077139
D1_03	3.967	0	0	6.516	0	1.629	0	1.756	7.951	7.95228	7.95235	0.023825
D3_05	3.64	2	0	4.187	0	0.3776	0	1.642	6.046	5.53482	5.48736	0.083822
D4_50	4.088	0	0	7.345	0	1.974	1	1.174	5.961	7.16497	7.21129	0.03585
D3_20	4.034	2	0	6.795	0	1.791	0	1.407	6.921	6.86587	6.86349	0.040192
D1_27	4.026	0	0	6.36	0	0.04331	0	1.768	8	8.13386	8.14299	0.031281
D4_42	4.143	0	0	7.342	0	3.148	1	1.171	6.767	7.13797	7.15397	0.041012
D5_16	3.533	0	0	3.384	1	0	0	1.769	5.523	5.57516	5.58052	0.093196
D3_32	3.881	2	0	6.791	3	0.03406	0	1.418	5.602	5.31658	5.27747	0.119143
D4_48	3.941	0	0	7.186	0	0.07237	1	1.133	6.492	6.98981	7.02504	0.055761
D5_15	3.707	0	4	5.081	0	0	0	1.75	5.523	5.1421	5.11271	0.071132
D4_19	3.929	0	0	7.453	0	0.5753	0	1.195	8.155	7.69767	7.67302	0.04547
D4_49	3.913	1	1	7.186	0	0	1	1.147	6.341	6.06117	6.03724	0.06353
D4_38	3.884	0	1	7.331	0	2.681	0	1.178	6.971	6.88218	6.87824	0.029247
D5_18	3.542	0	4	4.493	0	0	0	1.721	5.301	4.59272	4.52974	0.072421
D4_07	4.563	0	0	9.175	0	5.085	0	1.172	8.523	8.9937	9.03584	0.061581
D4_47	3.881	0	0	7.331	0	2.5	0	1.189	6.493	7.38751	7.41619	0.022494
D1_22	3.904	0	0	6.352	0	2.434	1	1.692	8.046	7.05266	6.97796	0.05649
D1_01	3.868	0	0	6.351	0	0.9271	0	1.734	8.387	7.76327	7.73816	0.024536
D4_31	4.035	0	1	7.506	0	2.251	0	1.17	7.398	7.22103	7.21436	0.03139
D5_01	3.986	0	0	5.163	1	0	0	1.74	7.237	7.01959	7.00269	0.0502
D4_06	4.214	0	0	7.609	0	2.677	0	1.067	8.523	7.85409	7.82649	0.038027

## Sheet: 2DQSAR_tsPred
SN	ATS6m	F09[N-O]	CATS2D_05_AA	SM14_AEA(dm)	CATS2D_03_NL	RDF140v	CATS2D_07_AA	J_Dz(p)	pIC50	Pred	Leverage
D1_26	3.983	0	0	7.85	0	0	0	1.654	8.398	8.58367	0.071183
D1_04	3.961	0	0	6.758	0	2.198	0	1.397	8.108	7.54731	0.014965
D3_11	3.781	2	0	6.651	0	1.843	0	1.462	6.046	6.4767	0.038831
D4_05	4.334	0	0	8.235	0	2.976	0	1.229	8.523	8.49046	0.031758
D2_22	3.444	2	0	5.053	1	2.893	0	1.643	5.788	4.89095	0.073539
D3_28	3.701	0	0	6.378	2	0	0	1.719	6.046	6.59301	0.05245
D1_07	3.884	0	0	6.464	0	1.736	0	1.729	7.071	7.75783	0.024837
D4_45	4.032	0	0	7.506	0	2.415	0	1.18	6.509	7.69374	0.024962
D5_21	3.982	0	4	5.065	0	0	0	1.815	5.046	5.64066	0.075962
D3_12	3.654	2	0	6.261	0	0.3975	0	1.576	6.208	6.3838	0.041447
D3_31	3.711	2	0	6.519	2	0.4134	0	1.68	5.301	5.7241	0.05704
D4_22	4.111	0	0	7.6	0	0.5507	0	1.247	7.886	8.11043	0.047431
D2_13	3.266	0	0	5.03	0	2.734	0	1.579	6.244	5.89538	0.040608
D5_04	3.774	0	0	5.16	1	0	0	1.721	6.854	6.66753	0.03419
D1_05	4.053	0	0	7.18	0	1.722	0	1.698	7.678	8.29565	0.02671
D2_21	3.375	0	0	5.05	1	0.4224	0	1.699	5.845	5.9379	0.024654
D3_09	3.629	2	0	5.694	0	2.742	0	1.595	5.658	5.90663	0.056398
D3_16	3.824	0	0	6.511	0	0.04583	0	1.676	7.569	7.77313	0.033165
D3_03	3.769	2	0	6.647	0	0.5543	0	1.627	7.357	6.7806	0.044653
D4_03	4.366	0	0	8.42	0	4.491	0	1.32	8.699	8.5976	0.043154
D1_16	3.958	0	0	6.351	0	2.228	0	1.304	7.149	7.24431	0.021491
D4_32	4.01	0	0	7.517	0	5e-05	0	1.454	7.367	8.22795	0.049626
D4_30	3.893	0	0	7.331	0	2.892	0	1.18	7.444	7.35909	0.02277
D4_44	4.16	0	0	7.467	0	1.69	1	1.162	6.517	7.3404	0.039547
D3_17	3.621	2	0	5.947	0	0.3194	0	1.554	6.959	6.17434	0.039257
D1_24	3.88	0	0	6.351	0	1.887	0	1.671	8.699	7.61547	0.020677
D5_30	3.72	0	4	5.211	0	0	0	1.663	4.481	5.11016	0.071776
D2_15	3.615	0	0	6.468	0	0.2851	0	1.519	6.18	7.21322	0.030787
D5_08	3.857	0	0	5.26	1	0	0	1.657	6.553	6.75919	0.039315
D4_02	4.423	0	0	8.42	0	4.864	0	1.144	9	8.43078	0.049579
D4_40	3.971	0	0	7.334	0	1.203	1	1.15	6.815	7.0197	0.039311
D2_09	3.371	1	0	5.048	0	1.169	0	1.77	6.553	6.01719	0.034717
D4_11	4.163	0	0	7.605	0	4.272	0	1.238	8.301	7.84323	0.034292
D4_21	4.074	0	0	7.516	0	3.894	0	1.174	7.921	7.62092	0.030279
D5_05	4.119	0	0	7.312	2	0	0	1.627	6.824	7.53285	0.060165
D4_01	4.287	0	0	8.354	0	2.693	0	1.284	9	8.56505	0.033793
D5_19	3.677	0	4	5.056	0	0	0	1.709	5.155	5.03341	0.071093
